# Supplementary material for: Development of the Choices 5-Level Criteria to Support Multiple Food System Actions
Source: Nutrients. 2021 Dec 16;13(12):4509. doi: 10.3390/nu13124509 (PMC8705685; doi:10.3390/nu13124509)
Supplement: Supplementary file 1 [file nutrients-13-04509-s001.zip]

Archive with 1 entries (1 files):
- Choices 5 level criteria Table and Suppl Tables.xlsx
