# Supplementary material for: Development of the Choices 5-Level Criteria to Support Multiple Food System Actions
Source: Nutrients. 2021 Dec 16;13(12):4509. doi: 10.3390/nu13124509 (PMC8705685; doi:10.3390/nu13124509)
Supplement: Supplementary file 1 [file nutrients-13-04509-s001.zip › Choices 5 level criteria Table and Suppl Tables.xlsx]

## Sheet: Table FINAL THRESHOLDS (Oct)
Table			Choices 5-level criteria for basic and non-basic food groups after the validation and consultation process. In order to comply with a certain threshold, product nutrient content should be ≤ (for fiber ≥) than listed levels for all nutrients. When nutrient levels are not provided, they are considered not critical for that food group.
	Food group	T1						T2						T3						T4
		SAFA	iTFA	sodium	sugar	fiber	energy	SAFA	iTFA	sodium	sugar	fiber	energy	SAFA	iTFA	sodium	sugar	fiber	energy	SAFA	iTFA	sodium	sugar	fiber	energy
		g/100g					kcal/100g	g/100g					kcal/100g	g/100g					kcal/ 100g	g/100g					kcal/ 100g
BASIC FOOD GROUPS
FRUITS AND VEGETABLES	Fresh fruits & vegetables	All compliant
	Processed vegetables			0.1	7	1				0.25	8.5	0.9				0.4	10	0.8				0.65	11	0.7
	Processed fruit	1.1			11.5	1		2			12.5	0.9		3			14	0.8		4			19	0.7
	Processed beans and legumes			0.2	5.7	3.5				0.33	7.5	3.2				0.4	10	1.7				0.43	10.5	1.1
WATER	Plain water, tea and coffee			0.02						0.02
NUTS AND SEEDS	(Un)Processed nuts and seeds	10		0.1	7.5			16		0.425	14			18		0.55	30			20		0.725	36
SOURCES OF COMPLEX CARBOHYDRATES	Plain tubers used as staple	All compliant
	Processed tubers used as staple	1.1		0.1	3	2.7		3		0.35	6.5	2.2		4		0.4	10	1.5		8		1.6	12	0.8
	Plain noodles and pasta			0.1	4	6				0.2	4.2	2.8				0.48	5	1				0.8	6	0.5
	Flavored noodles and pasta	2		0.5	4	6		3.5		0.925	4.2	2.8		6.5		1.2	5	1		8		1.5	6	0.5
	Grains	1.2		0.1	4.5	6		1.5		0.225	6	2.8		1.8		0.48	10	1		4		1.4	12	0.5
	Bread	1.1		0.32	6	6		1.8		0.4	6.5	2.8		3.5		0.48	9	1		6		0.85	15	0.5
	Breakfast cereals	3		0.4	10	6		3.2		0.5	14	2.8		3.3		0.64	15	1		4.2		0.68	26	0.5
MEAT, FISH, POULTRY, AND EGGS	Unprocessed meat, poultry, eggs	3.2		0.15				3.7		0.17				5.3		0.4				7.5		0.68
	Processed meat and meat products	5		0.45				6		0.6				8		0.68				10		1.3
	Fresh, frozen or processed seafood	6		0.3				6.5		0.43				7		0.68				7.5		1.1
	Insects	3.2		0.2				3.2		0.2
DAIRY	Milk (-products)	1.4			6			1.7			8			2.7			10			6			14
	Cheese (-products)	7.5		0.4				8.5		0.5				10		0.6				19		1.2	6
OILS, FATS AND FAT CONTAINING SPREADS	Oils, fats, spreads	16	0.5	0.1				30	0.5	0.35				36	0.5	0.52				55	0.5	0.75
MEALS	Main meals	2		0.24	5	2.4	190 kcal/100g and 600 kcal/portion	3		0.34	7	1.4	200 kcal/100g and 600 kcal/portion	4		0.4	10	1	225	5		0.525	11	0.8	275
	Sandwiches and rolls	2		0.45	5	2.4	190 kcal/100g and 350 kcal/portion	3		0.57	7	1.4	215 kcal/100g and 350 kcal/portion	4		0.62	10	1	225	5		0.8	11	0.8	275
	Soups	1.1		0.25	4			2		0.29	5			3.5		0.35	9			4		0.39	10
NON-BASIC FOOD GROUPS
SAUCES	Meal sauces	1.1		0.4	6			1.3		0.7	8			2.5		2.2	16			6		4.5	26
	Emulsified sauces	3		0.7	10		350	4.5		1	12		380	6		1.2	17		550	8		1.8	21		650
	Dark sauces			3	16					5.5	20					6.5	25.5					7.75	35
	Other sauces (water based)			0.75	16		100			0.8	25		130			0.9	31		150			1.08	39		190
SNACKS	Savory snacks	4	0.4	0.4	4		500	7	0.5	0.79	6.5		535	9	0.5	0.88	9		540	13	0.5	1	16		570
	Sweet snacks	6		0.2	20		220	12		0.22	45		475	16.5		0.31	55		510	20	0.4	0.41	62		550
LIQUIDS	Fruit and vegetable juices				5						8						10						11
	Non-dairy milk substitutes	1.1		0.1	5			1.5		0.11	6			2		0.12	7.2			5.5		0.13	9
	Beverages				2.5						5.5						8						11.5
OTHER	All other products	1.1 or 10 en%	0.1 or 1 en%	0.1	2.5 or 10 en%			1.1 or 10 en%	0.1 or 1 en%	0.1	2.5 or 10 en%

## Sheet: Table S9 Compliance levels
Table 5	Combined nutrient compliance levels C1- C4 per food group of products available in the database against thresholds T1-T4 as listed in Table 1.
	Food group	N	C1	C2	C3	C4			L1	L2	L3	L4	L5
			%	%	%	%
BASIC FOOD GROUPS
FRUITS AND VEGETABLES	Fresh fruits & vegetables		100	100	100	100	100		100	0	0	0	0
	Processed vegetables	120	13	48	80	88	100		13	35	32	8	12
	Processed fruit	179	24	40	64	82	100		24	16	24	18	18
	Processed beans and legumes	3140	28	51	75	88	100		28	23	24	13	12
WATER	Plain water, tea and coffee	544	93	93	100	100	100		93	0	7	0	0
NUTS AND SEEDS	(Un)Processed nuts and seeds	211	14	44	67	84	100		14	30	23	17	16
SOURCES OF COMPLEX CARBOHYDRATES	Plain tubers used as staple		100	100	100	100	100		100	0	0	0	0
	Processed tubers used as staple	662	8	24	39	68	100		8	16	15	29	32
	Plain noodles and pasta	133	5	14	56	80	100		5	9	42	24	20
	Flavored noodles and pasta	889	0	6	37	61	100		0	6	31	24	39
	Grains	4347	0	25	62	80	100		0	25	37	18	20
	Bread	13528	3	16	37	73	100		3	13	21	36	27
	Breakfast cereals	704	5	9	14	58	100		5	4	5	44	42
MEAT, FISH, POULTRY, AND EGGS	Unprocessed meat, poultry, eggs	2400	28	41	61	80	100		28	13	20	19	20
	Processed meat and meat products	15002	17	28	37	76	100		17	11	9	39	24
	Fresh, frozen or processed seafood	7547	32	56	81	89	100		32	24	25	8	11
	Insects	26	15	15	100	100	100		15	0	85	0	0
DAIRY	Milk (-products)	1733	17	24	37	80	100		17	7	13	43	20
	Cheese (-products)	483	1	1	1	50	100		1	0	0	49	50
OILS, FATS AND FAT CONTAINING SPREADS	Oils, fats, spreads	95	20	40	61	83	100		20	20	21	22	17
MEALS	Main meals	999	2	22	44	72	100		2	20	22	28	28
	Sandwiches and rolls	1183	3	12	32	55	100		3	9	20	23	45
	Soups	463	24	55	83	91	100		24	31	28	8	9
NON-BASIC FOOD GROUPS							100
SAUCES	Meal sauces	1299	13	36	56	78	100		13	23	20	22	22
	Emulsified sauces	492	9	32	55	77	100		9	23	23	22	23
	Dark sauces	401	9	33	55	76	100		9	24	22	21	24
	Other sauces (water based)	230	9	31	55	77	100		9	22	24	22	23
SNACKS	Savory snacks	793	3	26	52	76	100		3	23	26	24	24
	Sweet snacks	3343	4	29	49	78	100		4	25	20	29	22
LIQUIDS	Fruit and vegetable juices	517	20	35	67	84	100		20	15	32	17	16
	Non-dairy milk substitutes	1685	57	66	78	90	100		57	9	12	12	10
	Beverages	1581	26	45	64	82	100		26	19	19	18	18
OTHER	All other products	not determined					100

## Sheet: Table S8 Changes (Oct 2021)
Tabel S8	List of changes to the intermediate thresholds following the validation by indicator foods. Food groups for which none of the thresholds changed are not included. n.d. = not defined.
	Food group	Nutrient	T1	T2	T3	T4	Comments				T1 different from logo	Input WHO used
	Processed fruits	SAFA (g)	n.d. -> 1.1	n.d. -> 2.0	n.d. -> 3.0	n.d. -> 4.0	SAFA included to exclude coconut
	(Un)processed nuts and seeds	SAFA (g)	8.0 -> 10.0	8.2 -> 16.0	8.5 -> 18.0	9.2 -> 20.0	T1 was adapted so that roasted cashewnuts and groundnuts would comply with T1 and nuts with higher SAFA content such as Macademia and Brazil nuts were compliant with level 2. T3-4 were determined based on compliance levels.
		sugar (g)			25 -> 30	35 -> 36
	Plain noodles and pasta	fiber (g)	2.7 -> 6.0	1.5 -> 2.8		0.1 -> 0.5	Fiber thresholds for plain & flavoured pasta, grains and bread were increased and aligned to discriminate between wholegrain, brown and white products. Sugar thresholds for plain and flavored pasta were aligned. Adjustments of thresholds for other nutrients were made based on the principle that each nutrient should be equally restrictive. Since the fiber thresholds were determined as described, t…
		sugar (g)	3.0 -> 4.0	3.5 -> 4.2	3.8 -> 5.0	4.5 -> 6.0
	Flavored noodles and pasta	SAFA (g)			7.0 -> 6.5	9.0 -> 8.0
		sodium (g)			1.5 -> 1.2	1.9 -> 1.5
		sugar (g)			5.2 -> 5.0	7.5 -> 6.0
		fiber (g)	2.7 -> 6.0	0.9 -> 2.8	0.5 -> 1.0	0.3 -> 0.5
	Grains	sodium (g)				1.4 -> 1.2
		fiber (g)	1.8 -> 6.0	1.2 -> 2.8	0.2 -> 1.0	0.1 -> 0.5
	Bread	sodium (g)	0.45 -> 0.32	0.575 -> 0.4	0.725 -> 0.48	1.0 -> 0.85	Based on stakeholder feedback it was decided to follow WHO sodium benchmark for T3. Fiber criteria were aligned with pasta and grains					1
		fiber (g)	4.0 -> 6.0	1.8 -> 2.8	1.4 -> 1.0	0.7 -> 0.5
	Breakfast cereals	sodium (g)		0.415 -> 0.5	0.5 -> 0.64	0.625 -> 0.68	Fiber T1-T4 harmonised with pasta, grains, bread based on stakeholder feedback that "a source of claim" with 3g/100g (EU regulation) would not be allowed by Choices. Validation showed that sugar criteria were too lenient. Despite earlier consideration that WHO sugar threshold would be not feasible, it was decided to use the WHO sugar and sodium criteria for T3 and the T1 sugar was lowered from 17…
		sugar (g)	17 -> 10	24 -> 14	30 -> 15	35 -> 26
		fiber (g)		5.5 -> 2.8	3.0 -> 1.0	1.8 -> 0.5						1
	Fresh, frozen, or processed seafood	SAFA (g)	4.0 -> 6.0	4.1 -> 6.5	4.5 -> 7.0	4.8 -> 7.5	Thresholds for SAFA were modified to include tinned fatty fish. Sodium was changed accordingly.
		sodium (g)				0.97 -> 1.1
	Milk (-products)	SAFA (g)			2.0 -> 2.7	2.2 -> 6.0	SAFA was increased to allow full fat milk comply with T3. and full fat quark with T4.
	Cheese (-products)	SAFA (g)	14 -> 7.5	18 -> 9.5	20 -> 11	21.5 -> 19	Based on stakeholder feedback it was decided to follow WHO sodium benchmark for T3,meaning that only soft cheeses are considered healthier. SAFA and sugar thresholds were determined based on compliance levels.					1
		sodium (g)	0.75 -> 0.4	1.0 -> 0.5	1.35 -> 0.6	1.45 -> 1.2
		sugar (g)	3.3 -> 2.5	5.0 -> 2.5	6.5 -> 2.5	8.0 -> 6.0
	Main meals	fiber (g)	1.2 -> 2.4	0.9 -> 1.4	0.4 -> 1.0	0.2 -> 0.8	Increased and aligned fiber for meals and sandwiches. T1 was set at 2.4 g/100g based on 25 g fiber /2000 kcal and energy density of 190 kcal/100g. T2-T4 were determined based on compliance. Reintroduced the energy/portion criterion from the previous criteria for T1 and T2 to ensure that both energy/portion and energy density are limited for meals/sandwiches classified as healthier (levels 1&2)
		energy (kcal/portion)	n.d. -> 600	n.d. -> 600
	Sandwiches and rolls	fiber (g)	1.4 -> 2.4	1.2 -> 1.4		0.7 -> 0.8
		energy (kcal/portion)	n.d. -> 350	n.d. -> 350

## Sheet: Table S7 Stakeholder response
Tabel S7	Summary of the responses obtained during the Choices Targeted Consultation. Responses were collected through an online survey that was sent to 54 stakeholders, of which 15 agreed to participate.
			Number of responses
		Total number participants			15
		Sector
		food industry			7
		academia			2
		government agencies			2
		NGO			3
		private consultant			1
		Scope
		Global			8
		Regional			2
		National			5
			Yes	No	No answer
		Agree on food groups	7	8	0
		Agree on nutrients	11	3	1
		Agree with WHO benchmark	8	7	0
		Agree on 5 levels	11	3	1
		Agree on GID	5	6	4
		Would change any threshold	7	7	1
		Criteria meet expectations	10	3	2
		Other concerns	6	2	7

## Sheet: Tables S6 interim non-basic
Table S6	Intermediate thresholds based on the decision tree depicted in Figure 2. The columns Decisions and Remarks indicate which decisions were made and why. Legenda: T1: normal font: logo criteria; bold font: stricter than logo criteria; All other thresholds have been determined based on compliance of products in the database
	Food group	T1						T2						T3						T4						Decisions	Remarks				T1 different from logo
		SAFA	iTFA	sodium	sugar	fiber	energy	SAFA	iTFA	sodium	sugar	fiber	energy	SAFA	iTFA	sodium	sugar	fiber	energy	SAFA	iTFA	sodium	sugar	fiber	energy
		g/100g					kcal/ 100g	g/100g					kcal/ 100g	g/100g					kcal/ 100g	g/100g					kcal/ 100g
NON-BASIC FOOD GROUPS
SAUCES	Meal sauces	1.1		0.4	6			1.3		0.7	8			2.5		2.2	16			6		4.5	26			1b, 3c					0
	Emulsified sauces	3		0.7	10		350	4.5		1	12		380	6		1.2	17		550	8		1.8	21		650	1b, 3c					0
	Dark sauces			3	16					5.5	20					6.5	25.5					7.75	35			1b, 3c					0
	Other sauces (water based)			0.75	16		100			0.8	25		130			0.9	31		150			1.08	39		190	1b, 3c					0
SNACKS	Savory snacks	4	0.4	0.4	4		500	7	0.5	0.79	6.5		535	9	0.5	0.88	9		540	13	0.5	1	16		570	1b, 3c	energy density instead of energy per portion				0
	Sweet snacks	6		0.2	20		220	12		0.22	45		475	16.5		0.31	55		510	20	0.4	0.41	62		550	1b, 3c	energy density instead of energy per portion				0
LIQUIDS	Fruit and vegetable juices				5						8						10						11			1b, 3d	T1 sugar lowered from 12 to 5; Overall compliance C1 = 20%.				1
	Non-dairy milk substitutes	1.1		0.1	5			1.5		0.11	6			2		0.12	7.2			5.5		0.13	9			1b, 3c					0
	Beverages				2.5						5.5						8						11.5			1b, 3c					0
OTHER	All other products	1.1 or 10 en%	0.1 or 1 en%	0.1	2.5 or 10 en%			1.1 or 10 en%	0.1 or 1 en%	0.1	2.5 or 10 en%																All products that would classify as healthier (levels 1&2) should meet the logo criteria thresholds. Insuffiient data to determine multiple threshold levels. Products meeting these criteria are classified as level 1 otherwise as level 3.				0
																															1

## Sheet: Tables S5 interim basic 
Table S5	Intermediate thresholds based on the decision tree depicted in Figure 2. The columns Decisions and Remarks indicate which decisions were made and why. Legenda: T1: normal font: logo criteria; bold font: stricter than logo criteria; T3: bold font WHO benchmarks; all other thresholds have been determined based on compliance of products in the database
	Food group	T1						T2						T3						T4						Decisions	Remarks				T1 different from logo	Input WHO used
		SAFA	iTFA	sodium	sugar	fiber	energy	SAFA	iTFA	sodium	sugar	fiber	energy	SAFA	iTFA	sodium	sugar	fiber	energy	SAFA	iTFA	sodium	sugar	fiber	energy
		g/100g					kcal/ 100g	g/100g					kcal/ 100g	g/100g					kcal/ 100g	g/100g					kcal/ 100g
BASIC FOOD GROUPS
FRUITS AND VEGETABLES	Fresh fruits & vegetables	All compliant																													0	0
	Processed vegetables			0.1	7	1				0.25	8.5	0.9				0.4	10	0.8				0.65	11	0.7		1a, 2a, 3b	T1 sugar lowered from 10 to 7 (beetroot ~6).				1	1
	Processed fruit				11.5	1					12.5	0.9					14	0.8					19	0.7		1a, 2a, 3d	T1 sugar lowered from 17 to 11.5; WHO sugar 10 considered too low. Overall compliance C1=18%.				1	0
	Processed beans and legumes			0.2	5.7	3.5				0.33	7.5	3.2				0.4	10	1.7				0.43	10.5	1.1		1a, 2a, 3a					0	1
WATER	Plain water, tea and coffee			0.02						0.02																	All products that would classify as healthier (levels 1&2) should meet the logo criteria threshold(s). Insuffiient data to determine multiple threshold levels. Products meeting these criteria are classified as level 1 otherwise as level 3.				0	0
NUTS AND SEEDS	(Un)Processed nuts and seeds	8		0.1	7.5			8.2		0.425	14			8.5		0.55	25			9.2		0.725	35			1a, 2a, 3c	WHO sodium 0.050 considered far too low.				0	0
SOURCES OF COMPLEX CARBOHYDRATES	Plain tubers used as staple	All compliant																													0	0
	Processed tubers used as staple	1.1		0.1	3	2.7		3		0.35	6.5	2.2		4		0.4	10	1.5		8		1.6	12	0.8		1a, 2a, 3a					0	1
	Plain noodles and pasta			0.1	3	2.7				0.2	3.5	1.5				0.48	3.8	1				0.8	4.5	0.1		1a, 2a, 3a					0	1
	Flavored noodles and pasta	2		0.5	4	2.7		3.5		0.925	4.2	0.9		7		1.5	5.2	0.5		9		1.9	7.5	0.3		1a, 2b, 3c	product group definition does not match				0	0
	Grains	1.2		0.1	4.5	1.8		1.5		0.225	6	1.2		1.8		0.48	10	0.2		4		1.4	12	0.1		1a, 2a, 3a					0	1
	Bread	1.1		0.45	6	4		1.8		0.575	6.5	1.8		3.5		0.725	9	1.4		6		1	15	0.7		1a, 2a, 3c	WHO sodium 0.480 considered too low				0	0
	Breakfast cereals	3		0.4	17	6		3.2		0.415	24	5.5		3.3		0.5	30	3		4.2		0.625	35	1.8		1a, 2a, 3c	WHO sugar 15 considered too low and sodium 0.640 too high				0	0
MEAT, FISH, POULTRY, AND EGGS	Unprocessed meat, poultry, eggs	3.2		0.15				3.7		0.17				5.3		0.4				7.5		0.68				1a, 2b, 3c	product group definition does not match				0	0
	Processed meat and meat products	5		0.45				6		0.6				8		0.68				10		1.3				1a, 2a, 3a					0	1
	Fresh, frozen or processed seafood	4		0.3				4.1		0.43				4.5		0.68				4.8		0.97				1a, 2a, 3a					0	1
	Insects	3.2		0.2				3.2		0.2																1a, 2a, 3c	Product group insects is not defined by WHO. All products that would classify as healthier (levels 1&2) should meet the logo criteria threshold(s). Insuffiient data to determine multiple threshold levels. Products meeting these criteria are classified as level 1 otherwise as level 3.				0	0
DAIRY	Milk (-products)	1.4			6			1.7			8			2			10			2.2			14			1a, 2a, 3b	T1 sugar lowered from 11 to 6 (lactose in milk ~ 5-6).				1	1
	Cheese (-products)	14		0.75	3.3			18		1	5			20		1.35	6.5			21.5		1.45	8			1a, 2a, 3c	WHO sodium 0.600 considered too low.				0	0
OILS, FATS AND FAT CONTAINING SPREADS	Oils, fats, spreads	16	0.5	0.1				30	0.5	0.35				36	0.5	0.52				55	0.5	0.75				1a, 2a, 3b	T1 SAFA lowered from 28 to 16 (olive oil ~15). T1 sodium reduced to insignificant level (T1 sodium compliance = 50%). Insuffienct spread in data to determine multiple thresholds of iTFA				1	1
MEALS	Main meals	2	0.15	0.24	5	1.2	190	3	0.15	0.34	7	0.9	200	4	0.15	0.4	10	0.4	225	5	0.15	0.525	11	0.2	275	1a, 2a, 3a	Insuffienct spread in data to determine multiple thresholds of iTFA				0	1
	Sandwiches and rolls	2	0.15	0.45	5	1.4	190	3	0.15	0.57	7	1.2	215	4	0.15	0.62	10	1	225	5	0.15	0.8	11	0.7	275	1a, 2a, 3b	WHO classifies sandwiches and rolls under main meals. T1 SAFA, sugar and energy aligned with main meals. WHO sodium 0.400 considered too low, but WHO SAFA, sugar and energy used. Insuffienct spread in data to determine multiple thresholds of iTFA				1	1
	Soups	1.1		0.25	4			2		0.29	5			3.5		0.35	9			4		0.39	10			1a, 2a, 3a	Energy criterion removed as soups are not energy dense.				0	1
																															5	12
																															23	23

## Sheet: Tables 1 INTERMEDIATE RESULTS
Table 1	Intermediate thresholds based on the decision tree depicted in Figure 2. The columns Decisions and Remarks indicate which decisions were made and why. Legenda: light blue: logo criteria; dark blue: stricter than previous criteria; yellow: WHO benchmarks; green: determined based on compliance of products in markets
	Food group	T1						T2						T3						T4						Decisions	Remarks
		SAFA	iTFA	sodium	sugar	fiber	energy	SAFA	iTFA	sodium	sugar	fiber	energy	SAFA	iTFA	sodium	sugar	fiber	energy	SAFA	iTFA	sodium	sugar	fiber	energy
		g/100g					kcal/ 100g	g/100g					kcal/ 100g	g/100g					kcal/ 100g	g/100g					kcal/ 100g
BASIC FOOD GROUPS
FRUITS AND VEGETABLES	Fresh fruits & vegetables	All compliant
	Processed vegetables			0.1	7	1				0.25	8.5	0.9				0.4	10	0.8				0.65	11	0.7		1a, 2a, 3b	T1 sugar lowered from 10 to 7 (beetroot ~6).
	Processed fruit				11.5	1					12.5	0.9					14	0.8					19	0.7		1a, 2a, 3d	T1 sugar lowered from 17 to 11.5; WHO sugar 10 considered too low. Overall compliance C1=18%.
	Processed beans and legumes			0.2	5.7	3.5				0.33	7.5	3.2				0.4	10	1.7				0.43	10.5	1.1		1a, 2a, 3a
WATER	Plain water, tea and coffee			0.02						0.02																	All products that would classify as healthier (levels 1&2) should meet the logo criteria threshold(s). Insuffiient data to determine multiple threshold levels. Products meeting these criteria are classified as level 1 otherwise as level 3.
NUTS AND SEEDS	(Un)Processed nuts and seeds	8		0.1	7.5			8.2		0.425	14			8.5		0.55	25			9.2		0.725	35			1a, 2a, 3c	WHO sodium 0.050 considered far too low.
SOURCES OF COMPLEX CARBOHYDRATES	Plain tubers used as staple	All compliant
	Processed tubers used as staple	1.1		0.1	3	2.7		3		0.35	6.5	2.2		4		0.4	10	1.5		8		1.6	12	0.8		1a, 2a, 3a
	Plain noodles and pasta			0.1	3	2.7				0.2	3.5	1.5				0.48	3.8	1				0.8	4.5	0.1		1a, 2a, 3a
	Flavoured noodles and pasta	2		0.5	4	2.7		3.5		0.925	4.2	0.9		7		1.5	5.2	0.5		9		1.9	7.5	0.3		1a, 2b, 3c	product group definition does not match
	Grains	1.2		0.1	4.5	1.8		1.5		0.225	6	1.2		1.8		0.48	10	0.2		4		1.4	12	0.1		1a, 2a, 3a
	Bread	1.1		0.45	6	4		1.8		0.575	6.5	1.8		3.5		0.725	9	1.4		6		1	15	0.7		1a, 2a, 3c	WHO sodium 0.480 considered too low
	Breakfast cereals	3		0.4	17	6		3.2		0.415	24	5.5		3.3		0.5	30	3		4.2		0.625	35	1.8		1a, 2a, 3c	WHO sugar 15 considered too low and sodium 0.640 too high
MEAT, FISH, POULTRY, AND EGGS	Unprocessed meat, poultry, eggs	3.2		0.15				3.7		0.17				5.3		0.4				7.5		0.68				1a, 2b, 3c	product group definition does not match
	Processed meat and meat products	5		0.45				6		0.6				8		0.68				10		1.3				1a, 2a, 3a
	Fresh, frozen or processed seafood	4		0.3				4.1		0.43				4.5		0.68				4.8		0.97				1a, 2a, 3a
	Insects	3.2		0.2				3.2		0.2																1a, 2a, 3c	Product group insects is not defined by WHO. All products that would classify as healthier (levels 1&2) should meet the logo criteria threshold(s). Insuffiient data to determine multiple threshold levels. Products meeting these criteria are classified as level 1 otherwise as level 3.
DAIRY	Milk (-products)	1.4			6			1.7			8			2			10			2.2			14			1a, 2a, 3b	T1 sugar lowered from 11 to 6 (lactose in milk ~ 5-6).
	Cheese (-products)	14		0.75	3.3			18		1	5			20		1.35	6.5			21.5		1.45	8			1a, 2a, 3c	WHO sodium 0.600 considered too low.
OILS, FATS AND FAT CONTAINING SPREADS	Oils, fats, spreads	16	0.5	0.1				30	0.5	0.35				36	0.5	0.52				55	0.5	0.75				1a, 2a, 3b	T1 SAFA lowered from 28 to 16 (olive oil ~15). T1 sodium reduced to insignificant level (T1 sodium compliance = 50%). Insuffienct spread in data to determine multiple thresholds of iTFA
MEALS	Main meals	2	0.15	0.24	5	1.2	190	3	0.15	0.34	7	0.9	200	4	0.15	0.4	10	0.4	225	5	0.15	0.525	11	0.2	275	1a, 2a, 3a	Insuffienct spread in data to determine multiple thresholds of iTFA
	Sandwiches and rolls	2	0.15	0.45	5	1.4	190	3	0.15	0.57	7	1.2	215	4	0.15	0.62	10	1	225	5	0.15	0.8	11	0.7	275	1a, 2a, 3b	WHO classifies sandwiches and rolls under main meals. T1 SAFA, sugar and energy aligned with main meals. WHO sodium 0.400 considered too low, but WHO SAFA, sugar and energy used. Insuffienct spread in data to determine multiple thresholds of iTFA
	Soups	1.1		0.25	4			2		0.29	5			3.5		0.35	9			4		0.39	10			1a, 2a, 3a	Energy criterion removed as soups are not energy dense.
NON-BASIC FOOD GROUPS
SAUCES	Meal sauces	1.1		0.4	6			1.3		0.7	8			2.5		2.2	16			6		4.5	26			1b, 3c
	Emulsified sauces	3		0.7	10		350	4.5		1	12		380	6		1.2	17		550	8		1.8	21		650	1b, 3c
	Dark sauces			3	16					5.5	20					6.5	25.5					7.75	35			1b, 3c
	Other sauces (water based)			0.75	16		100			0.8	25		130			0.9	31		150			1.08	39		190	1b, 3c
SNACKS	Savory snacks	4	0.4	0.4	4		500	7	0.5	0.79	6.5		535	9	0.5	0.88	9		540	13	0.5	1	16		570	1b, 3c	energy density instead of energy per portion
	Sweet snacks	6		0.2	20		220	12		0.22	45		475	16.5		0.31	55		510	20	0.4	0.41	62		550	1b, 3c	energy density instead of energy per portion
LIQUIDS	Fruit and vegetable juices				5						8						10						11			1b, 3d	T1 sugar lowered from 12 to 5; Overall compliance C1 = 20%.
	Non-dairy milk substitutes	1.1		0.1	5			1.5		0.11	6			2		0.12	7.2			5.5		0.13	9			1b, 3c
	Beverages				2.5						5.5						8						11.5			1b, 3c
OTHER	All other products	1.1 or 10 en%	0.1 or 1 en%	0.1	2.5 or 10 en%			1.1 or 10 en%	0.1 or 1 en%	0.1	2.5 or 10 en%																All products that would classify as healthier (levels 1&2) should meet the logo criteria thresholds. Insuffiient data to determine multiple threshold levels. Products meeting these criteria are classified as level 1 otherwise as level 3.

## Sheet: Table S4 Indicator foods Europe
			All	147
			No match	52
			Match	95	0.646259
	Food item	Judgement	Choices level Classification	Match/ No match	Limiting nutrient (g/100g)	Conclusion: explanation or change required	Source of nutrient composition data
		(Healthier/ Less H)
	Sauerkraut	H	4	No match	Sodium (600)	Higher sodium content than expected	Https://nevo-online.rivm.nl/ 73
	Cooked beetroot	H	1	Match			Https://nevo-online.rivm.nl/ 958
	Bonduelle Oven vegetables cauliflower	H	1	Match			Https://www.ah.nl/producten/product/wi468431/bonduelle-ovengroenten-bloemkool
	Canned Tomatoes	H	4	No match	Fiber (0.7)	Lower fiber content than expected	Https://nevo-online.rivm.nl/ 2293
	Pickled onions, Amsterdam style	LH	3	No match	Sodium (335)	Lower sodium content than expected	Https://nevo-online.rivm.nl/ 144
	Iglo Spinach à la crème	LH	3	No match	Sodium (292)	Same as above	Https://www.ah.nl/producten/product/wi486429/iglo-spinazie-a-la-creme
	AH Red cabbage with apple (added sugar)	LH	3	No match	Sugar (9.2)	Lower sugar content than expected	Https://www.ah.nl/producten/product/wi58367/ah-rode-kool-met-appel
	Applesauce tin/glass	H	4	No match	Sugar (17)	Higher sugar content than expected	Https://nevo-online.rivm.nl/ 179
	AH Smoothie strawberry banana apple	H	2	Match			Https://www.ah.nl/producten/product/wi130275/ah-verse-smoothie-appel-banaan-aardbei
	Raisins	H	5	No match	Sugar (69)	Same as above	https://nevo-online.rivm.nl/ 33
	Fruit cocktail syrup	LH	4	Match			Https://nevo-online.rivm.nl/ 183
	dried fruit bar (70% fruit)	LH	5	Match			Https://www.ah.nl/producten/product/wi450269/nakd-salted-caramel-fruitreep-met-noten
	Bonne Maman Apricot jam	LH	5	Match			Https://www.ah.nl/producten/product/wi2382/bonne-maman-abrikozen-confiture
	Tofu natural	H	5	No match	Fiber (0.3)	Lower fiber content than expected	Https://nevo-online.rivm.nl/ 687
	Chickpeas canned	H	1	Match			Https://nevo-online.rivm.nl/ 3185
	Dried lentils	H	1	Match			Https://nevo-online.rivm.nl/productendetailsgetabt.aspx?Zoekstring=&tabid=1
	Hummus natural	LH	5	Match			Https://www.ah.nl/producten/product/wi438961/ah-hoemoes
	AH Tofu strips	LH	5	Match			Https://www.ah.nl/producten/product/wi98642/ah-biologisch-pittige-tofu-reepjes
	Heinz Tomato beans	LH	2	No match	Sodium (240)	Lower sodium content than expected	Https://www.ah.nl/producten/product/wi62593/heinz-tomato-bonen-in-tomaten-saus
	Nuts mix unsalted	H	1	Match			Https://nevo-online.rivm.nl/ 207
	Peanut butter natural	H	1	Match			Https://www.ah.nl/producten/product/wi370835/ah-100-pindakaas-naturel
	Groundnuts/ peanuts unsalted	H	1	Match			Https://nevo-online.rivm.nl/ 204
	Peanut butter (with palm oil + salt)	LH	5	Match			Https://www.ah.nl/producten/product/wi479584/ah-pindakaas-emmer
	Caramel covered peanuts	LH	5	Match			Https://nevo-online.rivm.nl/ 2345
	Duyvil cocktail nuts (borrelnootjes)	LH	4	Match			Https://www.ah.nl/producten/product/wi477619/duyvis-borrelnootjes-cocktail
	Smash potatoes powder prepared with milk and fat	H	4	No match	SAFA (5.7)	Higher SAFA content than expected	Https://nevo-online.rivm.nl/ 2499
	Potato wedges refrigerated	H	2	Match			Https://nevo-online.rivm.nl/ 1150
	Sweet potatoes wedged refrigerated	H	2	Match			Https://www.ah.nl/producten/product/wi436415/ah-zoete-aardappelblokjes
	French fries in vegetable oil frozen	LH	2	No match	SAFA (2.1)	Lower SAFA content than expected	Https://nevo-online.rivm.nl/productendetailsgetabt.aspx?Zoekstring=&tabid=1
	Potato croquettes	LH	3	No match	SAFA (1)	Same as above	Https://www.ah.nl/producten/product/wi772/ah-aardappelkroketjes
	Sweet potatoes fries	LH	3	No match	SAFA (1.1)	Same as above	Https://www.ah.nl/producten/product/wi233058/aviko-zoete-aardappel-frites
	Flavoured potato product	LH	2	No match	SAFA (1.1)	Same as above	Https://www.ah.nl/producten/product/wi141487/lambweston-supreme-twisters
	Whole wheat Spaghetti	H	2	Match			Https://nevo-online.rivm.nl/ 811
	Whole Rice noodles	H	1	Match			Https://www.jumbo.com/fairtrade-original-thaise-zilvervlies-rijst-noedels-225-g/202836ZK/?Gclid=cjwkcajwnpoebha0eiwa609rebkyrt0jnxvkv5gn38ebyqp5_uyqkkzcvubnahxdwfuc7mx-w_6b9hoc5ryqavd_bwe
	Rice noodles	LH	5	Match			Https://www.ah.nl/producten/product/wi216479/koh-thai-rijst-noedels
	Plain pasta	LH	2	No match	Fiber (3.7)	Fiber thresholds are too lenient to distinguish between whole and refined pasta	Https://www.ah.nl/producten/product/wi2073/grand-italia-fusilli-tradizionali
	Vegetable spaghetti	H	1	Match			Https://www.carrefour.es/supermercado/espaguetis-vegetales-carrefour-500-g-carrefour/R-521005659/p
	Spelt spirals tricolors SoriaNatural	H	1	Match			Https://www.carrefour.es/supermercado/espirales-de-espelta-ecologicas-soria-natural-250-g-soria-natural/R-590206263/p?Ic_source=portal-y-corporativo&ic_medium=search-empathy&ic_content=ns https://www.vita33.com/soria-natural-espirales-espelta-p-19761.html
	Pasta nests with spinach Carrefour	H	1	Match			Https://www.carrefour.es/supermercado/nidos-con-espinacas-carrefour-500-g-carrefour/R-521005649/p
	Instant pot noodles	LH	2	No match	Fiber (1.4)	Fiber thresholds are too lenient to distinguish between whole and refined pasta	Https://nevo-online.rivm.nl/ 3228
	Grand 'Italia Tortellini agli spinach e ricotta	LH	3	No match	Fiber (3.8)	Same as above	Https://www.ah.nl/producten/product/wi386436/grand-italia-tortellini-agli-spinaci-e-ricotta
	Knorr Pasta al pesto	LH	2	No match	Fiber (1)	Same as above	Https://www.ah.nl/producten/product/wi232605/knorr-pastagerecht-al-pesto
	Brown rice (unpolished)	H	1	Match			Https://nevo-online.rivm.nl/ 712
	Oat flakes	H	2	Match			Https://www.ah.nl/producten/product/wi368021/ah-havermout-volkoren
	Rice cakes - natural	H	1	Match			Https://www.ah.nl/producten/product/wi412903/ah-rijstwafels
	White, quick-cooking polished rice	LH	3	No match	Fiber (0.5)	Same as above	Https://www.ah.nl/producten/product/wi124191/ah-witte-snelkook-rijst-voordeel
	Breadcrumbs	LH	3	No match	Fiber (4.5)	Higher fiber content than expected	Https://www.ah.nl/producten/product/wi196776/ah-paneermeel-naturel-broodkruim?Gclid=cjwkcajw1jejbhb9eiwav612y4ojd1ioowmalljxh6re3t-sju2aakgob2jhr6pczeklnfc7mqgizbocsusqavd_bwe
	Cake mix (prepared product)	LH	5	Match			Https://www.ah.nl/producten/product/wi197087/dr-oetker-wolken-cake-citroen-taartmix
	Whole wheat bread	H	1	Match			Https://nevo-online.rivm.nl/ 2782
	AH Breadsticks whole wheat	H	2	Match			Https://www.ah.nl/producten/product/wi196672/ah-soepstengels-volkoren
	Van der Meulen Rye bread	H	4	No match	Sugar (11.6)	Higher sugar content than expected	Https://www.ah.nl/producten/product/wi194541/van-der-meulen-roggebrood
	Baguette White	LH	2	No match	Fiber (3.0)	Fiber thresholds are too lenient to distinguish between whole and refined breads	Https://www.ah.nl/producten/product/wi366073/ah-baguette-wit
	Jumbo - Baguette Herb butter (Stokbrood kruiden boter)	LH	5	Match			Https://www.jumbo.com/jumbo---stokbrood-kruidenboter---2-stuks/360158DS/
	Croissant	LH	5	Match			Https://www.ah.nl/producten/product/wi1628/ah-roomboter-croissants
	Sugar bread	LH	5	Match			Https://www.ah.nl/producten/product/wi194539/ah-fries-suikerbrood
	Muesli with fruits and nuts	H	1	Match			Https://www.ah.nl/producten/product/wi438136/ah-biologisch-muesli-fruit-en-noten
	Oatmeal	H	1	Match			Https://www.ah.nl/producten/product/wi48405/ah-volkoren-havermout
	Brinta whole grain	H	1	Match			Https://www.ah.nl/producten/product/wi166916/brinta-volkoren-graanontbijt
	Quacker oats (express)	H	1	Match			Https://www.jumbo.com/quaker-granola-naturel-450-gr/159540DS/?Gclid=cjwkcajwnpoebha0eiwa609reqhzswd5qoyeghw21exkmu2hgvn9pwkg_z-b9Di6iYqnre1koQE1fhoCV7MQAvD_bwe
	Kellogg's all-bran flakes	H	1	Match			Https://www.ah.nl/producten/product/wi100175/kellogg-s-all-bran-flakes
	Kellogg's Coco pops chocos	LH	3	No match	Fiber (5)	Sugar thresholds are too lenient	Https://www.ah.nl/producten/product/wi100172/kellogg-s-coco-pops-chocos
					Sugar (27)
	Cruesli	LH	1	No match	Sugar (16)	Lower sugar content than expected	Https://www.ah.nl/producten/product/wi478684/quaker-cruesli-chocolade
	Oreo o's	LH	3	No match	Fiber (3.9)	Sugar thresholds are too lenient	Https://www.carrefour.es/supermercado/cereales-de-trigo-y-arroz-sabor-cacao-y-vainilla-oreo-os-350-g/R-VC4AECOMM-616637/p
					Sugar (27)
	Chicken breasts	H	1	Match			Https://nevo-online.rivm.nl/ 1634
	Pork loin	H	1	Match			Https://www.ah.nl/producten/product/wi40562/ah-magere-varkenslappen
	Lean Ground beef	H	3	No match	SAFA (4.8)	Higher SAFA content than expected	Https://nevo-online.rivm.nl/ 3034
	Pork ribs	LH	4	Match			Https://nevo-online.rivm.nl/ 1427
	Chicken with skin	LH	3	No match	SAFA (4.7)	Lower SAFA content than expected	Https://nevo-online.rivm.nl/ 108
	T-bone steak	LH	3	No match	SAFA (4.8)	Same as above	Https://nevo-online.rivm.nl/ 3033
	Braised Turkey breast Campofrío	H	4	No match	Sodium (920)	Higher sodium content than expected	Https://www.carrefour.es/supermercado/pechuga-de-pavo-campofrio-finissimas-170-g-campofrio-finissimas/R-521031050/p
	Campofrio Cuida-t + sliced ​​low-fat cooked ham reduced in salt	H	2	Match			Https://www.carrefour.es/supermercado/jamon-cocido-extrajugoso-campofrio-cuida-t-sin-gluten-y-sin-lactosa-75-g-campofrio/R-prod69917/p
	Chicken schnitzel breaded raw	H	1	Match			Https://nevo-online.rivm.nl/ 2364
	AH Crispy Chicken Schnitzel	LH	2	No match	SAFA (2.5) Sodium (492)	Lower SAFA and sodium contents than expected	Https://www.ah.nl/producten/product/wi123830/ah-krokante-kipfiletschnitzel
	Iberic ham (raw smoked ham)	LH	5	Match			Https://nevo-online.rivm.nl/ 328
	Unox meatballs in gravy	LH	4	Match			Https://www.ah.nl/producten/product/wi133455/unox-gehaktballetjes-in-jus
	Salmon fillet	H	1	Match			Https://nevo-online.rivm.nl/ 1587
	Shrimps	H	0	Match			Https://nevo-online.rivm.nl/ 3320
	Carrefour Hake fillets	H	1	Match			Https://www.carrefour.es/supermercado/filete-de-merluza-del-cabo-carrefour-600-g-carrefour/R-818615190/p
	Tuna canned in water	H	1	Match			Https://nevo-online.rivm.nl/ 1590
	Pickled mussels	H	2	Match			Https://nevo-online.rivm.nl/ 1630
	Frozen breaded fish fillets	H	3	No match	Sodium (560)	Higher sodium content than expected	Https://www.ah.nl/producten/product/wi799/ah-lekkerbekjes
	Tuna in oil	LH	2	No match	SAFA (2)	Lower SAFA content than expected	Https://www.ah.nl/producten/product/wi368347/john-west-tonijnstukken-in-zonnebloemolie
	Anchovies in vinegar	LH	5	Match			Https://www.ah.nl/producten/product/wi496390/john-west-ansjovis-filets-in-olie
	Smoked salmon	LH	5	Match			Https://www.ah.nl/producten/product/wi47285/olav-s-gerookte-zalmfilet
	Skimmed milk	H	1	Match			Https://www.ah.nl/producten/product/wi191453/ah-houdbare-halfvolle-melk
	Semi-skimmed yoghurt	H	1	Match			Https://www.ah.nl/producten/product/wi121656/ah-halfvolle-yoghurt
	Optimel low-fat Greek yogurt natural	H	1	Match			Https://www.plus.nl/product/optimel-yoghurt-griekse-stijl-naturel-0-vet-beker-450-gram-382854
	Cream	LH	5	Match			Https://nevo-online.rivm.nl/ 299
	Full fat milk	LH	5	Match			Https://www.ah.nl/producten/product/wi33710/ah-volle-melk
	Zuivelhoeve Boer'n yoghurt forest fruits	LH	5	Match			Https://www.ah.nl/producten/product/wi80215/zuivelhoeve-boer-n-yoghurt-bosvruchten
	Chocomel	LH	4	Match			Https://www.ah.nl/producten/product/wi2465/chocomel-vol
	Spreadable cheese light (cream cheese natural)	H	2	Match			Https://www.fatsecret.nl/calorie%C3%abn-voedingswaarde/white-lady/zuivelspread-light/100g?Frc=True
	Fresh mozzarella	H	1	Match			Https://www.ah.nl/producten/product/wi123142/galbani-mozzarella
	Cottage cheese	H	1	Match			Https://www.ah.nl/producten/product/wi400467/ah-cottage-cheese
	30+ Gouda low salt (hard cheese)	H	1	Match			Https://nevo-online.rivm.nl/ 3170
	48+ Gouda (hard cheese)	LH	3	No match	SAFA (20)	Lower SAFA content than expected	Https://nevo-online.rivm.nl/ 2758
	AH Organic Matured 50+ slices	LH	5	Match			Https://www.ah.nl/producten/product/wi185804/ah-biologisch-belegen-kaas-50-plakken
	President Brie 60+	LH	4	Match			Https://www.ah.nl/producten/product/wi59688/president-brie-60
	Zanetti Parmigiano Reggiano DOP 32+	LH	3	No match	SAFA (20)	Same as above	Https://www.ah.nl/producten/product/wi478224/zanetti-parmigiano-reggiano-dop-32
	Extra virgin olive oil	H	1	Match			Https://www.carrefour.es/supermercado/aceite-de-oliva-virgen-extra-carbonell-garrafa-5-l-carbonell/R-584001515/p
	Rapeseed oil	H	1	Match			Https://nevo-online.rivm.nl/ 3449
	Low-fat margarine product AH omega-3	H	1	Match			Https://nevo-online.rivm.nl/ 2895
	Butter product blend unsalted Campina Butter Gold	LH	4	Match			Https://nevo-online.rivm.nl/ 3052
	Salted butter	LH	4	Match			Https://nevo-online.rivm.nl/ 3033
	Baking and frying fat solid 97% fat> 17 g saturated fat salts	LH	4	Match			Https://nevo-online.rivm.nl/ 2067
	Coconut oil	LH	5	Match			Https://nevo-online.rivm.nl/ 3243
	AH Salad bowl - Burrata roasted veggies	H	1	Match			Https://www.ah.nl/producten/product/wi495627/ah-salad-bowl-burrata-roasted-veggies
	Complete salad of pasta and arugula Florette	H	2	Match			Https://www.carrefour.es/supermercado/ensalada-completa-de-pasta-y-rucula-florette-320-g-florette/R-804269688/p
	AH Vegetable quiche cauliflower	H	3	No match	SAFA (3.2)	Higher SAFA content than expected	Https://www.ah.nl/producten/product/wi435112/ah-groentequiche-bloemkool
	Lasagna	LH	3	No match			Https://nevo-online.rivm.nl/ 1491
	Thin and crispy ham and cheese pizza Forno Di Pietra Buitoni	LH	4	Match			Https://www.carrefour.es/supermercado/pizza-de-jamon-y-queso-fina-y-crujiente-forno-di-pietra-buitoni-350-g-buitoni/R-527031594/p
	AH Fresh pasta carbonara	LH	2	No match	Fiber (1)	Fiber thresholds are too lenient to distinguish between healthier and less healthy products	Https://www.ah.nl/producten/product/wi216434/ah-verse-pasta-carbonara
	Spicy bean wrap	H	2	Match			Https://www.tesco.com/groceries/en-GB/products/296703050
	Chicken Sandwich with wholewheat bread	H	4	No match	Energy (273)	Higher energy/100g than expected	Https://www.carrefour.fr/p/sandwich-le-gourmand-poulet-crudites-moutarde-a-l-ancienne-sodebo-3242272871255?t=28350
	Ploughmans (cheese, tomato, lettuce and pickle, wholewheat bread) sandwich	H	4	No match	SAFA (4.7)	Higher SAFA content than expected	Https://www.tesco.com/groceries/en-GB/products/285293622?Selectedurl=https%3A%2F%2Fdigitalcontent.api.tesco.com%2Fv2%2Fmedia%2Fghs%2f3c8fa4dd-7e54-4cfb-be5e-932254ba69f7%2f0cc0e791-7981-41d8-9cd1-03fb4e12d3b0.jpeg%3Fh%3D540%26w%3D540
	Bacon egg sandwich	LH	4	Match			Https://www.jumbo.com/jumbo--sandwich-bacon-ei/291989STK
	Salami mozzarella sandwich	LH	5	Match			Https://www.ah.nl/producten/product/wi429049/sanday-s-panini-salami-mozzarella
		LH	5	Match			Https://www.jumbo.com/jumbo-wraphapje-kip-pesto-110g/393296CUP
	Jumbo Wrap Chicken Pesto
	Vegetarian Butcher Cream butter sausage rolls soy	LH	5	Match			Https://www.ah.nl/producten/product/wi388896/vegetarische-slager-roomboter-saucijzenbroodjes-soja
	Pumpkin soup (ready to eat)	H	1	Match			Https://www.jumbo.com/jumbo-romige-pompoensoep-biologisch-570ml/383537ZK
	Chicken broth low salt (powder) values as per reconstitution with water 100 ml	H	1	Match			Ah.nl/producten/product/wi198974/Maggi-minder-zout-bouillon-kip
	Low fat chicken noodle soup (powder) values as per reconstitution with water 100 ml	H	1	Match			Https://www.tesco.com/groceries/en-GB/products/300456566
	Cream mushroom soup (tinned)	LH	2	No match	Sodium (288)	Lower sodium content than expected	Https://www.jumbo.com/unox-romige-champignon-soep-met-ui-en-bieslook-570ml/300834ZK
	Unox cup-a-soup beef	LH	3	No match	Sodium (332)	Same as above	Https://www.jumbo.com/unox-cup-a-soup-rundvlees-3-x-175ml/391060DS
	Knorr chicken noodle soup (powder) values as per reconstitution with water 100 ml	LH	1	No match	Sodium (200)	Same as above	Https://www.tesco.com/groceries/en-GB/products/268597222
	Non-basic food groups
	Alioli	LH	5	Match			Https://www.ah.nl/producten/product/wi440990/ah-kleintje-aioli
	Calve mayonnaise	LH	4	Match			Https://www.ah.nl/producten/product/wi429373/calve-de-echte-mayonaise-pot
	Ranch sauce	LH	1	No match	SAFA (1.6)	Lower SAFA content than expected	Https://www.ah.nl/producten/product/wi437505/remia-salata-ranch
	Bechamel	LH	4	Match			Https://www.ah.nl/producten/product/wi132975/grand-italia-besciamella
	Maggi Mushroom sauce mix (powder) values as per reconstitution with water 100 ml	LH	1	No match	Sodium (400)	Lower sodium content than expected	Https://www.jumbo.com/maggi-champignon-saus-36g/178461STK
	Maggi Kerrie sauce mix (powder) values as per reconstitution with water 100 ml	LH	2	No match	Sodium (480)	Same as above	Https://www.jumbo.com/maggi-kerrie-saus-39g/178457STK
	Chocolate sauce	LH	5	Match			Https://www.tesco.com/groceries/en-GB/products/304407982
	BBQ sauce	LH	1	No match	Sodium (560) Sugar (16)	Lower sodium and sugar contents than expected	Https://www.ah.nl/producten/product/wi429267/remia-barbecuesaus
	Hela Herbs ketchup peanut	LH	5	Match			Https://www.ah.nl/producten/product/wi467675/hela-kruiden-ketchup-pinda
	Lays classic chips (natural)	LH	2	No match	Sodium (440)	Lower sodium content than expected	Https://www.ah.nl/producten/product/wi193680/lay-s-naturel
	Snack a Jacks Rice cakes BBQ paprika	LH	2	No match	Sodium (520)	Same as above	Https://www.jumbo.com/snack-a-jacks-rijstwafels-bbq-paprika-117gr/354025ZK
	Pretzels	LH	5	Match			Https://www.jumbo.com/jumbo-zoute-pretzels-sticks-250g/245971STK
	Sweet popcorn microwave	LH	2	No match	Sugar (0.7)	Lower sugar content than expected	Https://www.ah.nl/producten/product/wi135675/ah-magnetron-popcorn-zoet
	Pudding	LH	1	No match	Sugar (9)	Same as above	Https://www.ah.nl/producten/product/wi33708/ah-vanillevla
	Magnum mini classic	LH	3	Match			Https://www.ah.nl/producten/product/wi192596/magnum-mini-classic-ijs
	Lotus Speculoos biscuit original	LH	4	Match			Https://www.ah.nl/producten/product/wi438963/lotus-speculoos-koek-original
	Alpro Creamy caramelized almond drink	LH	1	No match	Sugar (2.5)	Same as above	Https://www.ah.nl/producten/product/wi474594/alpro-creamy-gekarameliseerde-amandeldrink
	Alpro soy drink chocolate	LH	4	Match			Https://www.ah.nl/producten/product/wi46003/alpro-sojadrink-choco
	Soy drink with orange juice ViveSoy	LH	5	Match			Https://www.hipercor.es/supermercado/0110118663300020-vivesoy-bebida-de-zumo-de-naranja-y-soja-100-vegetal-brik-1-l/
	Red bull energy drink regular	LH	4	Match			Https://www.ah.nl/producten/product/wi195821/red-bull-energy-drink-regular
	Coca-Cola regular	LH	4	Match			Https://www.ah.nl/producten/product/wi2800/coca-cola-regular
	Fuze tea sparkling	LH	2	No match	Sugar (4.1)	Same as above	Https://www.ah.nl/producten/product/wi454523/fuze-tea-sparkling

## Sheet: Table S3 Indicator foods Asia
			All	78
			No match	30
			Match	48	0.615385
	Basic Food products
	Product	Judgement	Choices level Classification	Match/ Mismatch	Limiting nutrient (g/100g)	Conclusion: explanation or change required	Source of nutrient composition data
		(Healthier/
		Less Healthy)
	Sweet Corn kernels - Canned foods	LS	3	No Match	Sodium (310)	Lower sodium content than expected	https://www.bigbasket.com/pd/40207352/abbies-sweet-corn-kernels-400-g/?nc=cl-prod-list&t_pg=&t_p=&t_s=cl-prod-list&t_pos=1&t_ch=desktop
	Pickled vegetables	LS	5	Match			https://www.tjinstoko.eu/nl/mothers-recipe-mixed-pickle-500g.html?source=googlebase&gclid=Cj0KCQjw7pKFBhDUARIsAFUoMDaanA2CYGceApEuC2ZRLAlr6N0wmDT6cdfXiT_Zzh6PzvEncTlis54aAisxEALw_wcB
	Dried dates	LS	5	Match			http://www.ifct2017.com/frame.php?page=food E018
	Dole Pineapple (canned)	LS	5	Match			https://i.fnri.dost.gov.ph/fct/library/starting_pg E114
	Tempeh	H	1	Match			https://nevo-online.rivm.nl/ProductenDetailsGetabt.aspx?zoekstring=&tabid=1
	Lentils	H	1	Match			http://www.ifct2017.com/frame.php?page=food B013
	Puregold equal dried mung bean	H	2	Match			https://i.fnri.dost.gov.ph/fct/library/starting_pg C027
	Baked beans in tomato sauce	LS	2	No Match	Sodium (300)	Lower sodium content than expected	https://www.bigbasket.com/pd/40054275/heinz-beanz-baked-beans-in-tomato-sauce-415-g/?nc=cl-prod-list&t_pg=&t_p=&t_s=cl-prod-list&t_pos=1&t_ch=desktop
	Roasted cashew nuts	H	5	No Match	SAFA (9.4)	SAFA thresholds do not consider nuts higher in SAFA	https://i.fnri.dost.gov.ph/fct/library/starting_pg C002
	Peanuts/ groundnuts	H	1	Match		Same as above	https://i.fnri.dost.gov.ph/fct/library/starting_pg C038
	Plain wet noodles	H	3	No Match	Sugar (14), Fiber (0.1)	Fiber thresholds are too lenient to distinguish between whole and refined grains	https://www.myfitnesspal.com/food/calories/wet-noodle-noodle-237721689
	Macaroni	H	1	Match			https://i.fnri.dost.gov.ph/fct/library/starting_pg A152
	Dried egg noodle brand 3 ayam	H	5	No Match	Fiber (0)	Lower fiber content than expected	https://www.ah.nl/producten/product/wi183515/go-tan-egg-noodles-organic
	Instant noodles	H	3	No Match	SAFA (6)	Higher SAFA content than expected	https://www.ah.nl/producten/product/wi126423/conimex-wok-noodles[1]
	Lemonilo	H	3	No Match	Sugar (5)	Higher sugar content than expected	https://twitter.com/afrkml/status/1283013234237177858/photo/1
	Instant noodles	LS	5	Match			https://i.fnri.dost.gov.ph/fct/library/starting_pg A204
	Indomie	LS	5	Match			Product label
	White rice	H	1	Match			http://www.ifct2017.com/frame.php?page=food A015
	Brown rice	H	1	Match			https://i.fnri.dost.gov.ph/fct/library/starting_pg A014
	Corn starch	H	3	No Match	Fiber (0.9)	Fiber thresholds are too lenient to distinguish between whole and refined grains	https://i.fnri.dost.gov.ph/fct/library/starting_pg A006
	Wheat flour	H	1	Match			https://i.fnri.dost.gov.ph/fct/library/starting_pg A201
	Lucky me pancit canton	LS	5	Match			https://www.asianfoodlovers.nl/instant-calamansi-pancit-canton-noedels-65-gram
	White bread	H	3	No Match	Sugar (6.8), sodium (592)	Higher sugar and sodium contents than expected	https://i.fnri.dost.gov.ph/fct/library/starting_pg
	Brown bread (wheat)	H	3	No Match	Sugar (7.1), sodium (614)	Same as above	https://i.fnri.dost.gov.ph/fct/library/starting_pg
	Roti when made from wholemeal	H	3	No Match	SAFA (3), sodium (640)	Same as above	https://www.asianfoodlovers.nl/roti-chakki-350-g?gclid=Cj0KCQjwkZiFBhD9ARIsAGxFX8A8Zue90GZGbARuuSjSvgEM6SjhuBmrmiWnnwtsw_hGKftzUA5q5MsaArQHEALw_wcB
	Pandesal bread	H	3	No Match	Sugar (7.6), sodium (596)	Same as above	https://i.fnri.dost.gov.ph/fct/library/starting_pg
	Papads	LS	5	Match			https://www.geenaardappels.nl/nl/chakra-plain-papads-papadums-100gr.html
	Gardenia classic white bread	LS	2	No Match	Fiber (2.5)	Fiber thresholds are too lenient to distinguish between whole wheat and refined grains	https://www.gardenia.com.sg/sandwich.aspx
	Oatmeal	H	1	Match			https://i.fnri.dost.gov.ph/fct/library/starting_pg A148
	Upma	H	5	No Match	Sodium (640)	Higher sodium content than expected; lower fiber content than expected	https://nl.jamoona.com/nl/gits-200g-upma-bakmix-voor-griesmeelpap-met-groenten_991749_5593/?ReferrerID=7&gclid=Cj0KCQjwkZiFBhD9ARIsAGxFX8BTPvJ68u6xlFgsi-MAOfB23QMyCEOc_bmj_GIoy-FiPgFF3YW5vy8aAjOdEALw_wcB
					Fiber (1)
	Corn flakes	LS	5	Match			https://www.bigbasket.com/pd/251018/kelloggs-corn-flakes-100-g/?nc=as&q=corn
	Chicken	H	1	Match			https://i.fnri.dost.gov.ph/fct/library/starting_pg E093
	Beef	H	1	Match			https://i.fnri.dost.gov.ph/fct/library/starting_pg F015
	Eggs	H	1	Match			https://i.fnri.dost.gov.ph/fct/library/starting_pg H003
	Pork tenderloin	H	4	No Match	SAFA (6.32)	Higher SAFA content than expected	https://i.fnri.dost.gov.ph/fct/library/starting_pg F187
	Magnolia chicken	H	1	Match			https://i.fnri.dost.gov.ph/fct/library/starting_pg
	Beef rib roast	LS	5	Match			https://i.fnri.dost.gov.ph/fct/library/starting_pg F029
	Liver	LS	1	No Match	SAFA (1.26)	Lower SAFA content than expected	https://i.fnri.dost.gov.ph/fct/library/starting_pg
	Purefood hot dog (sausage)	LS	4	Match			https://i.fnri.dost.gov.ph/fct/library/starting_pg F253
	Argentina beef loaf	LS	2	No Match	SAFA (1) Sodium (570)	Lower SAFA and sodium contents than expected	https://www.lazada.com.ph/products/argentina-meat-loaf-170g-i1122742563.html
	Bakso/Meat ball	H	4	No Match	Sodium (920)	Higher sodium content than expected	https://www.wahhing.co.uk/product/oriental-kitchen-beef-nerve-meat-balls-250g/
	Sausage	H	4	No Match	Sodium (899)	Same as above	https://i.fnri.dost.gov.ph/fct/library/starting_pg F251
	Sardines	H	1	Match			https://www.bigbasket.com/pd/40119298/golden-prize-canned-sardine-in-brine-125-g/?nc=cl-prod-list&t_pg=&t_p=&t_s=cl-prod-list&t_pos=1&t_ch=desktop
	Scad	H	1	Match			https://i.fnri.dost.gov.ph/fct/library/starting_pg G174
	Milk fish	H	5	No Match	SAFA (5)	SAFA thresholds do not consider fish higher in SAFA	http://www.fisherfarms.ph/wordpress/index.php/project/deboned-premium-cut-milkfish-belly/
	Tinned fish	LS	2	No Match	SAFA (4.1), sodium (323)	SAFA thresholds do not consider tinned fish higher in SAFA	https://i.fnri.dost.gov.ph/fct/library/starting_pg G182
	Seaking Marinated Milk Fish	LS	5	Match			https://filipinogrocerystore.co.uk/Milkfish-Belly
	Goat milk	H	5	No Match	SAFA (2.7)	SAFA thresholds do not consider milks varieties in SAFA	https://i.fnri.dost.gov.ph/fct/library/starting_pg
	Low-fat milk	H	1	Match			https://amul.com/products/amul-slimntrim-milk-info.php
	Whole milk	LS	2	No Match	SAFA (1.5)	Same as goat milk	https://i.fnri.dost.gov.ph/fct/library/starting_pg
	Butter	LS	5	Match			https://gharstuff.com/product/amul-butter/
	Ghee	LS	5	Match			https://www.bigbasket.com/pd/213273/nandini-pure-ghee-1-l-pouch/?nc=cl-prod-list&t_pg=&t_p=&t_s=cl-prod-list&t_pos=1&t_ch=desktop
	Bear brand milk	LS	5	Match			https://shopee.ph/BEAR-BRAND-Sterilized-UHT-Milk-with-Gingko-Biloba-200ml-Pack-of-2-i.76176908.5430151318
	Ovaltine choco	LS	5	Match			https://www.heb.com/product-detail/ovaltine-rich-chocolate-drink-mix/276712
	Soy oil	H	2	Match			https://www.bigbasket.com/pd/272765/fortune-soya-bean-oil-1-l-pouch/?nc=cl-prod-list&t_pg=&t_p=&t_s=cl-prod-list&t_pos=1&t_ch=desktop
	Coconut oil	LH	5	Match		Whilst mentioned in Philippines FBDG, not generally considered as Healthy.	https://i.fnri.dost.gov.ph/fct/library/starting_pg K008
	Golden fiesta palm oil	LS	4	Match			https://www.lazada.com.ph/products/ufc-golden-fiesta-palm-oil-2-pouch-x-500-ml-i833600761.html
	Dahl	H	4	No Match	Sodium (467)	Higher sodium content than expected	https://www.spicedivine.com/products/haldirams-ready-meal-dal-palak-300gm
	Pulkas	H	5	No Match	Fiber (0)	Lower fiber content than expected	https://cdn.powered-by-nitrosell.com/product_images/30/7291/large-desifulka1lb.jpg
	Chicken breast sandwich	LS	2	No Match	Fiber (1.2)	Fiber thresholds are too lenient	https://www.fitbit.com/foods/Grilled+Chicken+Breast+Sandwich/82427
	Double Beef Whopper	LS	5	Match			https://www.eatthismuch.com/food/nutrition/whopper-double-beef,177199/
	with Cheese
	Hot dog	LS	5	Match			https://www.sainsburys.co.uk/gol-ui/product/all-ready-meals-/rustlers-hot-dog-146g
	Burger	LS	4	Match			Product label
	Heinz spring vegetable soup	LS	1	No Match	Energy (39) Sodium (240)	Lower energy and sodium contents than expected	https://www.amazon.in/Heinz-Spring-Vegetable-Soup-400g/dp/B00MWU2XV0/ref=lp_4859534031_1_7
	Soup powder to prepare (calculated as ready to eat)	LS	3	No Match	Sodium (317.7)	Lower sodium content than expected	https://www.bigbasket.com/pd/293387/knorr-instant-tomato-chatpata-cup-a-soup-14-g/?nc=cl-prod-list&t_pg=&t_p=&t_s=cl-prod-list&t_pos=1&t_ch=desktop
	Non-basic food groups
	UFC banana ketchup	LS	4	Match			https://www.fatsecret.com/calories-nutrition/ufc/banana-ketchup
	Soy sauce	LS	1	No Match	Sodium (2014)	Lower sodium content than expected	https://i.fnri.dost.gov.ph/fct/library/starting_pg
	Datu puti soy sauce	LS	3	Match			https://sukli.com/products/datu-puti-soy-sauce-33-81-fl-oz
	Chips and processed snacks	LS	4	Match			Product label
	Masareal	LS	5	Match			https://i.fnri.dost.gov.ph/fct/library/starting_pg
	Milk choc bar	LS	4	Match			https://i.fnri.dost.gov.ph/fct/library/starting_pg
	Sugar cane juice	LS	5	Match			http://www.ifct2017.com/frame.php?page=food
	Lassi	LS	5	Match			https://www.bigbasket.com/pd/40026295/amul-lassi-250-ml-carton/?nc=cl-prod-list&t_pg=&t_p=&t_s=cl-prod-list&t_pos=1&t_ch=desktop
	Fruit flavoured juice	LS	4	Match			https://i.fnri.dost.gov.ph/fct/library/starting_pg
	Coca-cola	LS	4	Match			https://i.fnri.dost.gov.ph/fct/library/starting_pg
	Teh botol sosro	LS	4	Match			https://shop.barakah.sg/products/sosrotehbotollesssugar450ml
	Tang powdered juice	LS	5	Match			https://www.bigbasket.com/pd/40122310/tang-instant-drink-mix-orange-75-g/?nc=cl-prod-list&t_pg=&t_p=&t_s=cl-prod-list&t_pos=1&t_ch=desktop
	Nescafe Original 3-in-1 coffee	LS	2	No Match	Sugar (5.2)	Lower sugar content than expected	https://shopee.ph/NESCAFE-3-in-1-Creamy-White-Twin-Pack-i.105729928.2609263237
	[1] As food composition for this asian product could not be found, a Dutch reference product was used as reference

## Sheet: Table S2 Indicator foods Africa
			All	65
			No match	21
			Match	44	0.676923
	Basic food products
	Food item	Judgement	Choices level Classification	Match/ Mismatch	Limiting nutrient (g/100g)	Conclusion: explanation or change required	Source of nutrient composition data
		(Healthier/ Less Healthy)
	De Rica Tomato paste	H	5	No Match	Sugar (13.1)	Higher sugar content than expected	https://africexpress.com/products/derica-tomato-paste-24x400g?variant=33667760619659
	Tomato Ketchup	LH	5	Match			https://fdc.nal.usda.gov/fdc-app.html#/food-details/362240/nutrients
	Dolly's Tomato Ketchup	LH	3	No Match	Lower sugar (4)	Lower sugar content than expected	Product Label
	Avocado	H	1	Match			Http://www.fao.org/documents/card/en/c/ca7779b
	Dried Coconut	LH	1	No Match	No limiting nutrient	SAFA not included as critical nutrient	https://fdc.nal.usda.gov/fdc-app.html#/food-details/1031031/nutrients
	Dried Dates	LH	5	Match			http://www.ifct2017.com/frame.php?page=food E018 (ASIA)
	Frisan Coconut Crisps	LH	5	Match			Product Label
	Soya beans (Cheese curd)	H	1	Match			Http://www.fao.org/documents/card/en/c/ca7779b
	Dried beans flour	H	1	Match			https://fdc.nal.usda.gov/fdc-app.html#/food-details/448404/nutrients
	Brown Beans, Dried	H	1	Match			Http://www.fao.org/documents/card/en/c/ca7779b
	Farrow's Giant Marrowfat Processed Peas	H	1	Match			Product label
	Baked beans	LH	5	Match			https://fdc.nal.usda.gov/fdc-app.html#/food-details/362994/nutrients
	Heinz baked Beans	LH	2	No Match			Product label
	Bambara nuts	H	1	Match			Http://www.fao.org/documents/card/en/c/ca7779b
	Groundnuts	H	5	No Match	SAFA (9.38)	SAFA thresholds do not consider nuts higher in SAFA	https://fdc.nal.usda.gov/fdc-app.html#/food-details/365018/nutrients
	Sesame seeds	H	1	Match			Http://www.fao.org/documents/card/en/c/ca7779b
	Burger Peanut Snacks	LH	5	Match			Product label
	Yam flour (elubo)	H	1	Match			Http://www.fao.org/documents/card/en/c/ca7779b
	Ola Ola yam flour	LH	2	No Match	Fiber (4)	Fiber thresholds are too lenient to distinguish between whole and refined flours	Product label
	Processed cassava (fufu)	LH	3	No Match	Fiber (1.7)	Same as above	Http://www.fao.org/documents/card/en/c/ca7779b
	Processed cassava (white elubo)	LH	1	No Match	Fiber (3.9)	Same as above	Http://www.fao.org/documents/card/en/c/ca7779b
	Ayoola Poundo Yam	LH	1	No Match	Fiber (6.7)	Same as above	https://ayoolafoodsng.com/poundo-yam/
	Whole grained rice	H	1	Match			http://www.ifct2017.com/frame.php?page=food
	Whole wheat	H	1	Match			http://www.ifct2017.com/frame.php?page=food
	Maize	H	1	Match			http://www.ifct2017.com/frame.php?page=food
	Whole Wheat Meal Flour	H	1	Match			http://www.ifct2017.com/frame.php?page=food
	Refined wheat flour	LH	1	No Match	Fiber (2.8)	Same as above	http://www.ifct2017.com/frame.php?page=food
	Refined rice	LH	3	No Match	Fiber (0.6)	Fiber thresholds are too lenient to distinguish between whole and refined grains	Http://www.fao.org/documents/card/en/c/ca7779b
	Lean meat	H	2	Match			Http://www.fao.org/documents/card/en/c/ca7779b
	Skinned chicken	H	1	Match			Http://www.fao.org/documents/card/en/c/ca7779b
	Liver (Cow)	LH	1	No Match	SAFA (1.2)	Lower SAFA content than expected	Http://www.fao.org/documents/card/en/c/ca7779b
	Kidney (cow)	LH	2	No Match	SAFA (2.6)	Same as above	Http://www.fao.org/documents/card/en/c/ca7779b
	Sausage	LH	5	Match			https://fdc.nal.usda.gov/fdc-app.html#/food-details/1098705/nutrients
	Corned beef	LH	4	Match			Http://www.fao.org/documents/card/en/c/ca7779b
	Corned Beef Exeter	LH	4	Match			Http://www.fao.org/documents/card/en/c/ca7779b
	Packaged shrimps	H	1	Match			Http://www.fao.org/documents/card/en/c/ca7779b
	Crayfish	H	5	No Match	Sodium (1298)	Higher sodium content than expected	Http://www.fao.org/documents/card/en/c/ca7779b
	Snail	H	1	Match			Http://www.fao.org/documents/card/en/c/ca7779b
	Laser Sardine	LH	3	No Match	Sodium (567)	Lower sodium content than expected	Product label
	Micra Mackerel	LH	3	No Match	Sodium (650)	Same as above	Product label
	Skimmed milk	H	1	Match			https://fdc.nal.usda.gov/fdc-app.html#/food-details/1097521/nutrients
	Low fat Yoghurt	H	1	Match			Http://www.fao.org/documents/card/en/c/ca7779b
	Yogurt drink	H	4	No Match	Sugar (12)	Higher sugar content than expected	https://nevo-online.rivm.nl/Default.aspx
	Full Cream evaporated milk	LH	5	Match			http://www.ifct2017.com/frame.php?page=food
	Butter	LH	5	Match			Http://www.fao.org/documents/card/en/c/ca7779b
	Peak full cream powdered milk	LH	5	Match			Product Label
	Low fat cheese	H	1	Match			http://www.ifct2017.com/frame.php?page=food
	Laughing cow cheese spreads	H	2	Match			Http://www.fao.org/documents/card/en/c/ca7779b
	Soya bean oil	H	1	Match			http://www.ifct2017.com/frame.php?page=food
	Sunflower oil	H	1	Match			http://www.ifct2017.com/frame.php?page=food
	Kings vegetable oil	H	4	No Match	SAFA (50)	Higher SAFA content than expected	Product label
	Palm oil	LH	4	Match			Https://nevo-online.rivm.nl/Default.aspx
	Coconut oil	LH	5	Match			Http://www.ifct2017.com/frame.php?page=food
	Goldenburgh SpringRolls	LH	5	Match			Product label
	M&J Chicken Samosa	LH	5	Match			Product Label
	Vegetable Soup	H	2	Match			https://www.calorie-charts.info/vegetable-sauce
	Egusi Soup	LH	3	No Match	Sodium (300)	Lower sodium content than expected	https://www.nutritionix.com/i/nutritionix/egusi-soup-1-serving/5b719f098b89395f50c2781a
	Non-basic food products
	Potato chips	LH	3	Match			https://fdc.nal.usda.gov/fdc-app.html#/food-details/408211/nutrients
	Plantain chips	LH	5	Match			https://fdc.nal.usda.gov/fdc-app.html#/food-details/1033229/nutrients
	Beloxxi Cream Crackers	LH	1	No Match	SAFA (2), sodium (40), energy (100)	Lower SAFA, sodium and energy contents than expected	Product label
	Popcorn	LH	2	No Match	SAFA (0.6), sodium (4), energy (382)	Same as above	https://fdc.nal.usda.gov/fdc-app.html#/food-details/170246/nutrients
	McVitie's Digestive	LH	5	Match			Product label
	Snickers	LH	3	Match			Product label
	Soda drink	LH	4	Match			Product label
	Red Bull Energy Drink	LH	4	Match			https://fdc.nal.usda.gov/fdc-app.html#/food-details/1104542/nutrients

[truncated: 1 more sheets: Table S1 Comparison WHO NPSs]
